# Supplementary material for: The peroxisomal exportomer directly inhibits phosphoactivation of the pexophagy receptor Atg36 to suppress pexophagy in yeast
Source: eLife. 2022 Apr 11;11:e74531. doi: 10.7554/eLife.74531 (PMC9000956; doi:10.7554/eLife.74531)
Supplement: Source data 1. [file elife-74531-data1.zip]

Archive with 24 entries (23 files):
- source data/
- __MACOSX/._source data
- source data/source data Figure 4.pdf
- __MACOSX/source data/._source data Figure 4.pdf
- source data/source data Figure 3-figure supplement 2.pdf
- __MACOSX/source data/._source data Figure 3-figure supplement 2.pdf
- source data/source data Figure 3-figure supplement 1.pdf
- __MACOSX/source data/._source data Figure 3-figure supplement 1.pdf
- source data/source data Figure 2.pdf
- __MACOSX/source data/._source data Figure 2.pdf
- source data/.DS_Store
- __MACOSX/source data/._.DS_Store
- source data/source data Figure 3.pdf
- __MACOSX/source data/._source data Figure 3.pdf
- source data/source data Figure 1.pdf
- __MACOSX/source data/._source data Figure 1.pdf
- source data/source data Figure 4-figure supplement 1.pdf
- __MACOSX/source data/._source data Figure 4-figure supplement 1.pdf
- source data/source data_Fig 3D MS data.xlsx
- __MACOSX/source data/._source data_Fig 3D MS data.xlsx
- source data/source data_Fig 2D MS data.xlsx
- __MACOSX/source data/._source data_Fig 2D MS data.xlsx
- source data/source data Figure 1-figure supplement 1.pdf
- __MACOSX/source data/._source data Figure 1-figure supplement 1.pdf
