# Supplementary material for: The peroxisomal exportomer directly inhibits phosphoactivation of the pexophagy receptor Atg36 to suppress pexophagy in yeast
Source: eLife. 2022 Apr 11;11:e74531. doi: 10.7554/eLife.74531 (PMC9000956; doi:10.7554/eLife.74531)
Supplement: Source data 2. [file elife-74531-data2.zip]

Archive with 136 entries (101 files):
- Source Data Figures/
- Source Data Figures/Source Data Figure 4C/
- Source Data Figures/Source Data Figure 4C/.DS_Store
- __MACOSX/
- __MACOSX/Source Data Figures/
- __MACOSX/Source Data Figures/Source Data Figure 4C/
- __MACOSX/Source Data Figures/Source Data Figure 4C/._.DS_Store
- Source Data Figures/Source Data Figure 4C/Figure 4C GFP.TIF
- __MACOSX/Source Data Figures/Source Data Figure 4C/._Figure 4C GFP.TIF
- Source Data Figures/Source Data Figure 4C/Figure 4C HXK.TIF
- __MACOSX/Source Data Figures/Source Data Figure 4C/._Figure 4C HXK.TIF
- Source Data Figures/Source Data Figure 4C/Figure 4C MYC.TIF
- __MACOSX/Source Data Figures/Source Data Figure 4C/._Figure 4C MYC.TIF
- __MACOSX/Source Data Figures/._Source Data Figure 4C
- Source Data Figures/Source Data Figure 2A/
- Source Data Figures/Source Data Figure 2A/Fig2A FLAG.tif
- __MACOSX/Source Data Figures/Source Data Figure 2A/
- __MACOSX/Source Data Figures/Source Data Figure 2A/._Fig2A FLAG.tif
- Source Data Figures/Source Data Figure 2A/.DS_Store
- __MACOSX/Source Data Figures/Source Data Figure 2A/._.DS_Store
- Source Data Figures/Source Data Figure 2A/Fig2A silver stain.tif
- __MACOSX/Source Data Figures/Source Data Figure 2A/._Fig2A silver stain.tif
- __MACOSX/Source Data Figures/._Source Data Figure 2A
- Source Data Figures/Source Data Figure 1A/
- Source Data Figures/Source Data Figure 1A/.DS_Store
- __MACOSX/Source Data Figures/Source Data Figure 1A/
- __MACOSX/Source Data Figures/Source Data Figure 1A/._.DS_Store
- Source Data Figures/Source Data Figure 1A/Fig 1A MYC.TIF
- __MACOSX/Source Data Figures/Source Data Figure 1A/._Fig 1A MYC.TIF
- __MACOSX/Source Data Figures/._Source Data Figure 1A
- Source Data Figures/.DS_Store
- __MACOSX/Source Data Figures/._.DS_Store
- Source Data Figures/Source Data Figure 3C/
- Source Data Figures/Source Data Figure 3C/.DS_Store
- __MACOSX/Source Data Figures/Source Data Figure 3C/
- __MACOSX/Source Data Figures/Source Data Figure 3C/._.DS_Store
- Source Data Figures/Source Data Figure 3C/Fig3C flag .tiff
- __MACOSX/Source Data Figures/Source Data Figure 3C/._Fig3C flag .tiff
- Source Data Figures/Source Data Figure 3C/Fig3C myc.tif
- __MACOSX/Source Data Figures/Source Data Figure 3C/._Fig3C myc.tif
- Source Data Figures/Source Data Figure 3C/Fig3C v5.tif
- __MACOSX/Source Data Figures/Source Data Figure 3C/._Fig3C v5.tif
- __MACOSX/Source Data Figures/._Source Data Figure 3C
- Source Data Figures/Source Data Figure 3D/
- Source Data Figures/Source Data Figure 3D/source data_Fig 3D MS data.xlsx
- __MACOSX/Source Data Figures/Source Data Figure 3D/
- __MACOSX/Source Data Figures/Source Data Figure 3D/._source data_Fig 3D MS data.xlsx
- __MACOSX/Source Data Figures/._Source Data Figure 3D
- Source Data Figures/Source Data Figure 3E/
- Source Data Figures/Source Data Figure 3E/Figure 3E MYC & FLAG.tif
- __MACOSX/Source Data Figures/Source Data Figure 3E/
- __MACOSX/Source Data Figures/Source Data Figure 3E/._Figure 3E MYC & FLAG.tif
- Source Data Figures/Source Data Figure 3E/Figure 3E HA.tif
- __MACOSX/Source Data Figures/Source Data Figure 3E/._Figure 3E HA.tif
- Source Data Figures/Source Data Figure 3E/Figure 3E HXK.tif
- __MACOSX/Source Data Figures/Source Data Figure 3E/._Figure 3E HXK.tif
- __MACOSX/Source Data Figures/._Source Data Figure 3E
- Source Data Figures/Source Data Figure 3B/
- Source Data Figures/Source Data Figure 3B/Fig3B V5.tif
- __MACOSX/Source Data Figures/Source Data Figure 3B/
- __MACOSX/Source Data Figures/Source Data Figure 3B/._Fig3B V5.tif
- Source Data Figures/Source Data Figure 3B/Fig3B flag.tif
- __MACOSX/Source Data Figures/Source Data Figure 3B/._Fig3B flag.tif
- __MACOSX/Source Data Figures/._Source Data Figure 3B
- Source Data Figures/Source Data Figure 1D/
- Source Data Figures/Source Data Figure 1D/Figure 1D GFP.TIF
- __MACOSX/Source Data Figures/Source Data Figure 1D/
- __MACOSX/Source Data Figures/Source Data Figure 1D/._Figure 1D GFP.TIF
- Source Data Figures/Source Data Figure 1D/.DS_Store
- __MACOSX/Source Data Figures/Source Data Figure 1D/._.DS_Store
- Source Data Figures/Source Data Figure 1D/Figure 1D HXK.TIF
- __MACOSX/Source Data Figures/Source Data Figure 1D/._Figure 1D HXK.TIF
- Source Data Figures/Source Data Figure 1D/Figure 1D MYC.TIF
- __MACOSX/Source Data Figures/Source Data Figure 1D/._Figure 1D MYC.TIF
- __MACOSX/Source Data Figures/._Source Data Figure 1D
- Source Data Figures/Source Data Figure 1C/
- Source Data Figures/Source Data Figure 1C/Figure 1C V5.tif
- __MACOSX/Source Data Figures/Source Data Figure 1C/
- __MACOSX/Source Data Figures/Source Data Figure 1C/._Figure 1C V5.tif
- Source Data Figures/Source Data Figure 1C/Figure 1C MYC.tif
- __MACOSX/Source Data Figures/Source Data Figure 1C/._Figure 1C MYC.tif
- Source Data Figures/Source Data Figure 1C/Figure 1C HXK.tif
- __MACOSX/Source Data Figures/Source Data Figure 1C/._Figure 1C HXK.tif
- __MACOSX/Source Data Figures/._Source Data Figure 1C
- Source Data Figures/Source Data Figure 2B/
- Source Data Figures/Source Data Figure 2B/Fig2B V5.tif
- __MACOSX/Source Data Figures/Source Data Figure 2B/
- __MACOSX/Source Data Figures/Source Data Figure 2B/._Fig2B V5.tif
- Source Data Figures/Source Data Figure 2B/Fig2B FLAG.tiff
- __MACOSX/Source Data Figures/Source Data Figure 2B/._Fig2B FLAG.tiff
- Source Data Figures/Source Data Figure 2B/Fig2B HSC82.tif
- __MACOSX/Source Data Figures/Source Data Figure 2B/._Fig2B HSC82.tif
- Source Data Figures/Source Data Figure 2B/Fig2B sypro.tif
- __MACOSX/Source Data Figures/Source Data Figure 2B/._Fig2B sypro.tif
- __MACOSX/Source Data Figures/._Source Data Figure 2B
- Source Data Figures/Source Data Figure 2C/
- Source Data Figures/Source Data Figure 2C/Fig2C FLAG.tiff
- __MACOSX/Source Data Figures/Source Data Figure 2C/
- __MACOSX/Source Data Figures/Source Data Figure 2C/._Fig2C FLAG.tiff
- Source Data Figures/Source Data Figure 2C/Fig2C MYC.tif
- __MACOSX/Source Data Figures/Source Data Figure 2C/._Fig2C MYC.tif
- Source Data Figures/Source Data Figure 2C/Fig2C HSC82.tif
- __MACOSX/Source Data Figures/Source Data Figure 2C/._Fig2C HSC82.tif
- Source Data Figures/Source Data Figure 2C/Fig2C V5.tif
- __MACOSX/Source Data Figures/Source Data Figure 2C/._Fig2C V5.tif
- __MACOSX/Source Data Figures/._Source Data Figure 2C
- Source Data Figures/Source Data Figure 2D/
- Source Data Figures/Source Data Figure 2D/source data_Fig 2D MS data.xlsx
- __MACOSX/Source Data Figures/Source Data Figure 2D/
- __MACOSX/Source Data Figures/Source Data Figure 2D/._source data_Fig 2D MS data.xlsx
- __MACOSX/Source Data Figures/._Source Data Figure 2D
- Source Data Figures/Source Data Figure 1B/
- Source Data Figures/Source Data Figure 1B/.DS_Store
- __MACOSX/Source Data Figures/Source Data Figure 1B/
- __MACOSX/Source Data Figures/Source Data Figure 1B/._.DS_Store
- Source Data Figures/Source Data Figure 1B/Fig 1B MYC.tif
- __MACOSX/Source Data Figures/Source Data Figure 1B/._Fig 1B MYC.tif
- __MACOSX/Source Data Figures/._Source Data Figure 1B
- Source Data Figures/Source Data Figure 3G/
- Source Data Figures/Source Data Figure 3G/Figure 3G.tif
- __MACOSX/Source Data Figures/Source Data Figure 3G/
- __MACOSX/Source Data Figures/Source Data Figure 3G/._Figure 3G.tif
- __MACOSX/Source Data Figures/._Source Data Figure 3G
- Source Data Figures/Source Data Figure 3A/
- Source Data Figures/Source Data Figure 3A/Fig3A MYC.tif
- __MACOSX/Source Data Figures/Source Data Figure 3A/
- __MACOSX/Source Data Figures/Source Data Figure 3A/._Fig3A MYC.tif
- Source Data Figures/Source Data Figure 3A/.DS_Store
- __MACOSX/Source Data Figures/Source Data Figure 3A/._.DS_Store
- __MACOSX/Source Data Figures/._Source Data Figure 3A
- Source Data Figures/Source Data Figure 3F/
- Source Data Figures/Source Data Figure 3F/Figure 3F.tif
- __MACOSX/Source Data Figures/Source Data Figure 3F/
- __MACOSX/Source Data Figures/Source Data Figure 3F/._Figure 3F.tif
- __MACOSX/Source Data Figures/._Source Data Figure 3F
- __MACOSX/._Source Data Figures
