# Supplementary material for: The peroxisomal exportomer directly inhibits phosphoactivation of the pexophagy receptor Atg36 to suppress pexophagy in yeast
Source: eLife. 2022 Apr 11;11:e74531. doi: 10.7554/eLife.74531 (PMC9000956; doi:10.7554/eLife.74531)
Supplement: Source data 3. [file elife-74531-data3.zip]

Archive with 108 entries (92 files):
- Source Data - Figure supplements/
- __MACOSX/._Source Data - Figure supplements
- Source Data - Figure supplements/.DS_Store
- __MACOSX/Source Data - Figure supplements/._.DS_Store
- Source Data - Figure supplements/Source Data Figure 3-figure supplement 1B/
- __MACOSX/Source Data - Figure supplements/._Source Data Figure 3-figure supplement 1B
- Source Data - Figure supplements/Source Data Figure 3-figure supplement 1E/
- __MACOSX/Source Data - Figure supplements/._Source Data Figure 3-figure supplement 1E
- Source Data - Figure supplements/Source Data Figure 3-figure supplement 2C/
- __MACOSX/Source Data - Figure supplements/._Source Data Figure 3-figure supplement 2C
- Source Data - Figure supplements/Source Data Figure 3-figure supplement 2E/
- __MACOSX/Source Data - Figure supplements/._Source Data Figure 3-figure supplement 2E
- Source Data - Figure supplements/Source Data Figure 3-figure supplement 2B/
- __MACOSX/Source Data - Figure supplements/._Source Data Figure 3-figure supplement 2B
- Source Data - Figure supplements/Source Data Figure 3-figure supplement 1C/
- __MACOSX/Source Data - Figure supplements/._Source Data Figure 3-figure supplement 1C
- Source Data - Figure supplements/Source Data Figure 4-figure supplement 1F/
- __MACOSX/Source Data - Figure supplements/._Source Data Figure 4-figure supplement 1F
- Source Data - Figure supplements/Source Data Figure 1-figure supplement 1A/
- __MACOSX/Source Data - Figure supplements/._Source Data Figure 1-figure supplement 1A
- Source Data - Figure supplements/Source Data Figure 3-figure supplement 1F/
- __MACOSX/Source Data - Figure supplements/._Source Data Figure 3-figure supplement 1F
- Source Data - Figure supplements/Source Data Figure 3-figure supplement 1A/
- __MACOSX/Source Data - Figure supplements/._Source Data Figure 3-figure supplement 1A
- Source Data - Figure supplements/Source Data Figure 3-figure supplement 2A/
- __MACOSX/Source Data - Figure supplements/._Source Data Figure 3-figure supplement 2A
- Source Data - Figure supplements/Source Data Figure 3-figure supplement 1G/
- __MACOSX/Source Data - Figure supplements/._Source Data Figure 3-figure supplement 1G
- Source Data - Figure supplements/Source Data Figure 1-figure supplement 1B/
- __MACOSX/Source Data - Figure supplements/._Source Data Figure 1-figure supplement 1B
- Source Data - Figure supplements/Source Data Figure 4-figure supplement 1E/
- __MACOSX/Source Data - Figure supplements/._Source Data Figure 4-figure supplement 1E
- Source Data - Figure supplements/Source Data Figure 4-figure supplement 1D/
- __MACOSX/Source Data - Figure supplements/._Source Data Figure 4-figure supplement 1D
- Source Data - Figure supplements/Source Data Figure 3-figure supplement 1B/Fig 3-FS1B MYC.TIF
- __MACOSX/Source Data - Figure supplements/Source Data Figure 3-figure supplement 1B/._Fig 3-FS1B MYC.TIF
- Source Data - Figure supplements/Source Data Figure 3-figure supplement 1B/Fig 3-FS1B HXK.TIF
- __MACOSX/Source Data - Figure supplements/Source Data Figure 3-figure supplement 1B/._Fig 3-FS1B HXK.TIF
- Source Data - Figure supplements/Source Data Figure 3-figure supplement 1E/.DS_Store
- __MACOSX/Source Data - Figure supplements/Source Data Figure 3-figure supplement 1E/._.DS_Store
- Source Data - Figure supplements/Source Data Figure 3-figure supplement 1E/Fig 3-FS1E HXK.TIF
- __MACOSX/Source Data - Figure supplements/Source Data Figure 3-figure supplement 1E/._Fig 3-FS1E HXK.TIF
- Source Data - Figure supplements/Source Data Figure 3-figure supplement 1E/Fig 3-FS1E GFP.TIF
- __MACOSX/Source Data - Figure supplements/Source Data Figure 3-figure supplement 1E/._Fig 3-FS1E GFP.TIF
- Source Data - Figure supplements/Source Data Figure 3-figure supplement 2C/Fig 3-FS2C.tif
- __MACOSX/Source Data - Figure supplements/Source Data Figure 3-figure supplement 2C/._Fig 3-FS2C.tif
- Source Data - Figure supplements/Source Data Figure 3-figure supplement 2E/.DS_Store
- __MACOSX/Source Data - Figure supplements/Source Data Figure 3-figure supplement 2E/._.DS_Store
- Source Data - Figure supplements/Source Data Figure 3-figure supplement 2E/Fig 3-FS2E.tif
- __MACOSX/Source Data - Figure supplements/Source Data Figure 3-figure supplement 2E/._Fig 3-FS2E.tif
- Source Data - Figure supplements/Source Data Figure 3-figure supplement 2B/Fig 3-FS2B.tif
- __MACOSX/Source Data - Figure supplements/Source Data Figure 3-figure supplement 2B/._Fig 3-FS2B.tif
- Source Data - Figure supplements/Source Data Figure 3-figure supplement 1C/Fig 3-FS1C mCherry.TIF
- __MACOSX/Source Data - Figure supplements/Source Data Figure 3-figure supplement 1C/._Fig 3-FS1C mCherry.TIF
- Source Data - Figure supplements/Source Data Figure 3-figure supplement 1C/Fig 3-FS1C GFP.TIF
- __MACOSX/Source Data - Figure supplements/Source Data Figure 3-figure supplement 1C/._Fig 3-FS1C GFP.TIF
- Source Data - Figure supplements/Source Data Figure 3-figure supplement 1C/Fig 3-FS1C HXK.TIF
- __MACOSX/Source Data - Figure supplements/Source Data Figure 3-figure supplement 1C/._Fig 3-FS1C HXK.TIF
- Source Data - Figure supplements/Source Data Figure 4-figure supplement 1F/.DS_Store
- __MACOSX/Source Data - Figure supplements/Source Data Figure 4-figure supplement 1F/._.DS_Store
- Source Data - Figure supplements/Source Data Figure 4-figure supplement 1F/Fig 4-FS1F MYC.TIF
- __MACOSX/Source Data - Figure supplements/Source Data Figure 4-figure supplement 1F/._Fig 4-FS1F MYC.TIF
- Source Data - Figure supplements/Source Data Figure 1-figure supplement 1A/.DS_Store
- __MACOSX/Source Data - Figure supplements/Source Data Figure 1-figure supplement 1A/._.DS_Store
- Source Data - Figure supplements/Source Data Figure 1-figure supplement 1A/Fig 1-FS1A GFP.TIF
- __MACOSX/Source Data - Figure supplements/Source Data Figure 1-figure supplement 1A/._Fig 1-FS1A GFP.TIF
- Source Data - Figure supplements/Source Data Figure 1-figure supplement 1A/Fig 1-FS1A HXK.TIF
- __MACOSX/Source Data - Figure supplements/Source Data Figure 1-figure supplement 1A/._Fig 1-FS1A HXK.TIF
- Source Data - Figure supplements/Source Data Figure 3-figure supplement 1F/Fig 3-FS1F HXK.tif
- __MACOSX/Source Data - Figure supplements/Source Data Figure 3-figure supplement 1F/._Fig 3-FS1F HXK.tif
- Source Data - Figure supplements/Source Data Figure 3-figure supplement 1F/Fig 3-FS1F HA.tif
- __MACOSX/Source Data - Figure supplements/Source Data Figure 3-figure supplement 1F/._Fig 3-FS1F HA.tif
- Source Data - Figure supplements/Source Data Figure 3-figure supplement 1F/Fig 3-FS1F MYC & FLAG.tif
- __MACOSX/Source Data - Figure supplements/Source Data Figure 3-figure supplement 1F/._Fig 3-FS1F MYC & FLAG.tif
- Source Data - Figure supplements/Source Data Figure 3-figure supplement 1A/Fig 3-FS1A MYC.TIF
- __MACOSX/Source Data - Figure supplements/Source Data Figure 3-figure supplement 1A/._Fig 3-FS1A MYC.TIF
- Source Data - Figure supplements/Source Data Figure 3-figure supplement 1A/Fig 3-FS1A HXK.TIF
- __MACOSX/Source Data - Figure supplements/Source Data Figure 3-figure supplement 1A/._Fig 3-FS1A HXK.TIF
- Source Data - Figure supplements/Source Data Figure 3-figure supplement 2A/Fig 3-FS2A Pex1:6.tif
- __MACOSX/Source Data - Figure supplements/Source Data Figure 3-figure supplement 2A/._Fig 3-FS2A Pex1:6.tif
- Source Data - Figure supplements/Source Data Figure 3-figure supplement 2A/Fig 3-FS2A Hrr25.jpg
- __MACOSX/Source Data - Figure supplements/Source Data Figure 3-figure supplement 2A/._Fig 3-FS2A Hrr25.jpg
- Source Data - Figure supplements/Source Data Figure 3-figure supplement 2A/Fig 3-FS2A Cdc48, Atg19 and Atg36.tif
- __MACOSX/Source Data - Figure supplements/Source Data Figure 3-figure supplement 2A/._Fig 3-FS2A Cdc48, Atg19 and Atg36.tif
- Source Data - Figure supplements/Source Data Figure 3-figure supplement 1G/Fig 3-FS1G FLAG & HA.TIF
- __MACOSX/Source Data - Figure supplements/Source Data Figure 3-figure supplement 1G/._Fig 3-FS1G FLAG & HA.TIF
- Source Data - Figure supplements/Source Data Figure 3-figure supplement 1G/Fig 3-FS1G HXK.tif
- __MACOSX/Source Data - Figure supplements/Source Data Figure 3-figure supplement 1G/._Fig 3-FS1G HXK.tif
- Source Data - Figure supplements/Source Data Figure 3-figure supplement 1G/Fig 3-FS1G MYC.TIF
- __MACOSX/Source Data - Figure supplements/Source Data Figure 3-figure supplement 1G/._Fig 3-FS1G MYC.TIF
- Source Data - Figure supplements/Source Data Figure 1-figure supplement 1B/.DS_Store
- __MACOSX/Source Data - Figure supplements/Source Data Figure 1-figure supplement 1B/._.DS_Store
- Source Data - Figure supplements/Source Data Figure 1-figure supplement 1B/Fig 1-FS1B HXK.TIF
- __MACOSX/Source Data - Figure supplements/Source Data Figure 1-figure supplement 1B/._Fig 1-FS1B HXK.TIF
- Source Data - Figure supplements/Source Data Figure 1-figure supplement 1B/Fig 1-FS1B MYC.TIF
- __MACOSX/Source Data - Figure supplements/Source Data Figure 1-figure supplement 1B/._Fig 1-FS1B MYC.TIF
- Source Data - Figure supplements/Source Data Figure 4-figure supplement 1E/Fig 4-FS1E HXK.TIF
- __MACOSX/Source Data - Figure supplements/Source Data Figure 4-figure supplement 1E/._Fig 4-FS1E HXK.TIF
- Source Data - Figure supplements/Source Data Figure 4-figure supplement 1E/Fig 4-FS1E GFP.TIF
- __MACOSX/Source Data - Figure supplements/Source Data Figure 4-figure supplement 1E/._Fig 4-FS1E GFP.TIF
- Source Data - Figure supplements/Source Data Figure 4-figure supplement 1E/Fig 4-FS1E HXK-2.tif
- __MACOSX/Source Data - Figure supplements/Source Data Figure 4-figure supplement 1E/._Fig 4-FS1E HXK-2.tif
- Source Data - Figure supplements/Source Data Figure 4-figure supplement 1E/Fig 4-FS1E MYC.TIF
- __MACOSX/Source Data - Figure supplements/Source Data Figure 4-figure supplement 1E/._Fig 4-FS1E MYC.TIF
- Source Data - Figure supplements/Source Data Figure 4-figure supplement 1D/Fig 4-FS1D HXK.TIF
- __MACOSX/Source Data - Figure supplements/Source Data Figure 4-figure supplement 1D/._Fig 4-FS1D HXK.TIF
- Source Data - Figure supplements/Source Data Figure 4-figure supplement 1D/Fig 4-FS1D FLAG.TIF
- __MACOSX/Source Data - Figure supplements/Source Data Figure 4-figure supplement 1D/._Fig 4-FS1D FLAG.TIF
